# Supplementary material for: Identification of Wnt Pathway Target Genes Regulating the Division and Differentiation of Larval Seam Cells and Vulval Precursor Cells in Caenorhabditis elegans
Source: G3 (Bethesda). 2015 Jun 5;5(8):1551–66. doi: 10.1534/g3.115.017715 (PMC4528312; doi:10.1534/g3.115.017715)
Supplement: Supporting Information [file supp_g3.115.017715_TableS7.xls]

## Sheet: Sheet1
Col-49	Primers in Jackson et al., 2014
T26E4.5	Primers in Jackson et al., 2014
grd-3gtwFP	GGGGACAAGTTTGTACAAAAAAGCAGGCTGTGACAAGATACCGACGATT
grd-3gtwRP	GGGGACCACTTTGTACAAGAAAGCTGGGTTGCGAGCTGAACACTGATC
nlp-25gtwFP	GGGGACAAGTTTGTACAAAAAAGCAGGCTACCTATATTTTTGTAT
nlp-25gtwRP	GGGGACCACTTTGTACAAGAAAGCTGGGTTAGTGATTGCATATTGA
ttr-3gtwFP	GGGGACAAGTTTGTACAAAAAAGCAGGCTTGCGTATTTAGACATCT
ttr-3gtwRP	GGGGACCACTTTGTACAAGAAAGCTGGGTTGTTCACGACTGAAACTTC
twk-5gtwFP	GGGGACAAGTTTGTACAAAAAAGCAGGCTATCCTTCTTATATT
twk-5gtwRP	GGGGACCACTTTGTACAAGAAAGCTGGGTCGTATAGTGTAGTAATG
nspe-1gtwFP	GGGGACAAGTTTGTACAAAAAAGCAGGCTTGTTTATGGAGGATAACT
nspe-1gtwRP	GGGGACCACTTTGTACAAGAAAGCTGGGTGACAATGAAGAATAGGA
B0454.5gtwFP	GGGGACAAGTTTGTACAAAAAAGCAGGCTGAATGCTTAATTTTGACTC
B0454.5gtwRP	GGGGACCACTTTGTACAAGAAAGCTGGGTACTTTGACATTTTTCTGA
Y37E11B.7gtwFP	GGGGACAAGTTTGTACAAAAAAGCAGGCTTTCTCTCGAAAGTTCT
Y37E11B.7gtwRP	GGGGACCACTTTGTACAAGAAAGCTGGGTAATGAGCATAAGCAGCA
Y43C5A.3gtwFP	GGGGACAAGTTTGTACAAAAAAGCAGGCTGAACTTTTTGTTGAAATGT
Y43C5A.3gtwRP	GGGGACCACTTTGTACAAGAAAGCTGGGTACTATCTGTTGGAAAC
ttr-4gtwFP	GGGGACAAGTTTGTACAAAAAAGCAGGC GAT TCT TTC CAA CCC TAC ATA
ttr-4gtwRP	GGGG ACCACTTTGTACAAGAAAGCTGGGT AGC AAG AGT TCA TCT CGA GT
ttr-15gtwFP	GGGGACAAGTTTGTACAAAAAAGCAGGCTGGATGATGTTCAGCTTGAAGT
ttr-15gtwRP	GGGGACCACTTTGTACAAGAAAGCTGGGTAGT AAA GCA CGC ATT GTT GT
K10D6.3gtwFP	GGGGACAAGTTTGTACAAAAAAGCAGGCTAGAGACCGTGTTGATGTTCTG
K10D6.3gtwRP	GGGGACCACTTTGTACAAGAAAGCTGGGTAGAAGGCTGGGTTGACATAAC
M04C9.1gtwFP	GGGGACAAGTTTGTACAAAAAAGCAGGCTATGTGATAATTCTTTG
M04C9.1gtwRP	GGGGACCACTTTGTACAAGAAAGCTGGGTTGAAACAAAAGTTAGAGA
Y55F3AM.10gtwFP	GGGGACAAGTTTGTACAAAAAAGCAGGCTGACTTGTTGAATTGATTGTCG
Y55F3AM.10gtwRP	GGGGACCACTTTGTACAAGAAAGCTGGGTGCT CGT TCC AGT AGA GAA CC
C14C11.7gtwFP	GGGGACAAGTTTGTACAAAAAAGCAGGCTCCAATGTATGCAAGGAGTCTG
C14C11.7gtwRP	GGGGACCACTTTGTACAAGAAAGCTGGGTGATCGAATGTGCTTGCTGAA
